# Supplementary material for: The β-polymorph of uranium phosphide selenide
Source: Acta Crystallogr Sect E Struct Rep Online. 2011 Nov 30;67(Pt 12):i75. doi: 10.1107/S1600536811049592 (PMC3238582; doi:10.1107/S1600536811049592)
Supplement: Supplementary file 1 [file e-67-00i75-sup1.cif]

##############################################################################
#                                                                            #
# This CIF contains the data in a paper accepted for publication in          #
# Acta Crystallographica Section E. It conforms to the requirements of       #
# Notes for Authors for Acta Crystallographica Section E, and has been       #
# peer reviewed under the auspices of the IUCr Commission on Journals.       #
#                                                                            #
# Full details of the Crystallographic Information File format               #
# are given in the paper "The Crystallographic Information File (CIF):       #
# a New Standard Archive File for Crystallography" by S. R. Hall, F. H.      #
# Allen and I. D. Brown [Acta Cryst. (1991), A47, 655-685].                  #
#                                                                            #
# The current version of the core CIF dictionary is obtainable from          #
# ftp://ftp.iucr.org/pub/cif_core.dic.                                       #
#                                                                            #
# Software is freely available for graphical display of the structure(s)     #
# in this CIF. For information consult the CIF software page                 #
# http://www.iucr.org/resources/cif/software.                                #
#                                                                            #
# This file may be used for bona fide research purposes within the           #
# scientific community so long as proper attribution is given to the journal # 
# article from which it was obtained.                                        #
#                                                                            #
##############################################################################
data_I
_audit_creation_method     SHELXL-97
_chemical_name_systematic
;
uranium phosphide selenide
;
_chemical_name_common     ?
_chemical_formula_moiety     'U P Se'
_chemical_formula_sum     'P Se U'
_chemical_formula_iupac     'U P Se'
_chemical_formula_weight     347.96
_chemical_melting_point     ?
_symmetry_cell_setting     tetragonal
_symmetry_space_group_name_H-M     'I 4/mmm'
_symmetry_space_group_name_Hall     '-I 4 2'
loop_
    _symmetry_equiv_pos_as_xyz
    'x, y, z'
    '-x, -y, z'
    '-y, x, z'
    'y, -x, z'
    '-x, y, -z'
    'x, -y, -z'
    'y, x, -z'
    '-y, -x, -z'
    'x+1/2, y+1/2, z+1/2'
    '-x+1/2, -y+1/2, z+1/2'
    '-y+1/2, x+1/2, z+1/2'
    'y+1/2, -x+1/2, z+1/2'
    '-x+1/2, y+1/2, -z+1/2'
    'x+1/2, -y+1/2, -z+1/2'
    'y+1/2, x+1/2, -z+1/2'
    '-y+1/2, -x+1/2, -z+1/2'
    '-x, -y, -z'
    'x, y, -z'
    'y, -x, -z'
    '-y, x, -z'
    'x, -y, z'
    '-x, y, z'
    '-y, -x, z'
    'y, x, z'
    '-x+1/2, -y+1/2, -z+1/2'
    'x+1/2, y+1/2, -z+1/2'
    'y+1/2, -x+1/2, -z+1/2'
    '-y+1/2, x+1/2, -z+1/2'
    'x+1/2, -y+1/2, z+1/2'
    '-x+1/2, y+1/2, z+1/2'
    '-y+1/2, -x+1/2, z+1/2'
    'y+1/2, x+1/2, z+1/2'
_cell_length_a     3.9443(4)
_cell_length_b     3.9443(4)
_cell_length_c     16.2836(17)
_cell_angle_alpha     90.00
_cell_angle_beta     90.00
_cell_angle_gamma     90.00
_cell_volume     253.33(4)
_cell_formula_units_Z     4
_cell_measurement_reflns_used     1519
_cell_measurement_theta_min     5.011
_cell_measurement_theta_max     28.424
_cell_measurement_temperature     298(2)
_exptl_crystal_description     'square plate'
_exptl_crystal_colour     black
_exptl_crystal_size_max     0.41
_exptl_crystal_size_mid     0.39
_exptl_crystal_size_min     0.03
_exptl_crystal_density_diffrn     9.123
_exptl_crystal_density_meas     ?
_exptl_crystal_density_method     'not measured'
_exptl_crystal_F_000     564
_exptl_absorpt_coefficient_mu     78.664
_exptl_absorpt_correction_type     numerical
_exptl_absorpt_process_details
                         'face-indexed (<i>SADABS</i>; Sheldrick, 2008<i>b</i>)'
_exptl_absorpt_correction_T_min     0.0133
_exptl_absorpt_correction_T_max     0.1751
_exptl_special_details     ?
_diffrn_ambient_temperature     298(2)
_diffrn_radiation_type     MoK\a
_diffrn_radiation_wavelength     0.71073
_diffrn_radiation_source     'fine-focus sealed tube'
_diffrn_radiation_monochromator     graphite
_diffrn_measurement_device_type     'Bruker APEXII CCD'
_diffrn_measurement_method     '\f and \w'
_diffrn_detector_area_resol_mean     ?
_diffrn_reflns_number     1506
_diffrn_reflns_av_R_equivalents     0.0338
_diffrn_reflns_av_sigmaI/netI     0.0156
_diffrn_reflns_theta_min     2.50
_diffrn_reflns_theta_max     28.40
_diffrn_reflns_theta_full     28.40
_diffrn_measured_fraction_theta_max     1.000
_diffrn_measured_fraction_theta_full     1.000
_diffrn_reflns_limit_h_min     -5
_diffrn_reflns_limit_h_max     5
_diffrn_reflns_limit_k_min     -5
_diffrn_reflns_limit_k_max     5
_diffrn_reflns_limit_l_min     -21
_diffrn_reflns_limit_l_max     21
_refine_special_details     .
_reflns_number_total     128
_reflns_number_gt     128
_reflns_threshold_expression     I>2sigma(I)
_refine_ls_structure_factor_coef     Fsqd
_refine_ls_matrix_type     full
_refine_ls_R_factor_all     0.0241
_refine_ls_R_factor_gt     0.0241
_refine_ls_wR_factor_gt     0.0522
_refine_ls_wR_factor_ref     0.0522
_refine_ls_goodness_of_fit_ref     1.312
_refine_ls_restrained_S_all     1.312
_refine_ls_number_reflns     128
_refine_ls_number_parameters     12
_refine_ls_number_restraints     0
_refine_ls_hydrogen_treatment     .
_refine_ls_weighting_scheme     calc
_refine_ls_weighting_details
; calc
[1.00000+0.00000exp(0.00(sin\q/\l)^2^)]/
[\s^2^(Fo^2^)+0.0000+0.0000*P+(0.0377P)^2^+0.0000sin\q/\l]
where P = 1.00000Fo^2^ + 0.00000Fc^2^
;
_atom_sites_solution_hydrogens     .
_atom_sites_solution_primary     direct
_atom_sites_solution_secondary     difmap
_refine_ls_shift/su_max     0.000
_refine_ls_shift/su_mean     0.000
_refine_diff_density_max     1.891
_refine_diff_density_min     -4.770
_refine_ls_extinction_method     'SHELXL97 (Sheldrick, 2008a)'
_refine_ls_extinction_coef     0.0139(12)
_refine_ls_extinction_expression
                                  'Fc^*^=kFc[1+0.001xFc^2^\l^3^/sin(2\q)]^-1/4^'
loop_
    _atom_type_symbol
    _atom_type_description
    _atom_type_scat_dispersion_real
    _atom_type_scat_dispersion_imag
    _atom_type_scat_source
    'P' 'P' 0.1023 0.0942
                         'International Tables Vol C Tables 4.2.6.8 and 6.1.1.4'
    'Se' 'Se' -0.0929 2.2259
                         'International Tables Vol C Tables 4.2.6.8 and 6.1.1.4'
    'U' 'U' -9.6767 9.6646
                         'International Tables Vol C Tables 4.2.6.8 and 6.1.1.4'
_computing_data_collection     'APEX2 (Bruker, 2009)'
_computing_cell_refinement     'SAINT (Bruker, 2009)'
_computing_data_reduction     'SAINT (Bruker, 2009)'
_computing_structure_solution     'SHELXS97 (Sheldrick, 2008<i>a</i>)'
_computing_structure_refinement     'SHELXL97 (Sheldrick, 2008<i>a</i>)'
_computing_molecular_graphics     'Crystalmaker (Palmer, 2009)'
_computing_publication_material     'SHELXL97 (Sheldrick, 2008<i>a</i>)'
loop_
    _atom_site_type_symbol
    _atom_site_label
    _atom_site_fract_x
    _atom_site_fract_y
    _atom_site_fract_z
    _atom_site_U_iso_or_equiv
    _atom_site_adp_type
    _atom_site_calc_flag
    _atom_site_refinement_flags
    _atom_site_occupancy
    _atom_site_symmetry_multiplicity
    _atom_site_disorder_assembly
    _atom_site_disorder_group
    U U1 0.0000 0.0000 0.125455(18) 0.0090(3) Uani d S 1 8 . .
    Se Se1 0.0000 0.0000 0.31358(6) 0.0093(4) Uani d S 1 8 . .
    P P1 0.0660(18) 0.5000 0.0000 0.021(2) Uani d SP 0.50 4 . .
loop_
    _atom_site_aniso_label
    _atom_site_aniso_U_11
    _atom_site_aniso_U_22
    _atom_site_aniso_U_33
    _atom_site_aniso_U_12
    _atom_site_aniso_U_13
    _atom_site_aniso_U_23
    U1 0.0066(3) 0.0066(3) 0.0138(4) 0.000 0.000 0.000
    Se1 0.0068(4) 0.0068(4) 0.0142(6) 0.000 0.000 0.000
    P1 0.040(7) 0.0114(18) 0.0107(13) 0.000 0.000 0.000
_geom_special_details
;
All e.s.d.'s (except the e.s.d. in the dihedral angle between two l.s. planes)
are estimated using the full covariance matrix. The cell e.s.d.'s are taken
into account individually in the estimation of e.s.d.'s in distances, angles
and torsion angles; correlations between e.s.d.'s in cell parameters are only
used when they are defined by crystal symmetry. An approximate (isotropic)
treatment of cell e.s.d.'s is used for estimating e.s.d.'s involving l.s.
planes.
;
loop_
    _geom_bond_atom_site_label_1
    _geom_bond_atom_site_label_2
    _geom_bond_site_symmetry_2
    _geom_bond_distance
    _geom_bond_publ_flag
    U1 P1 19_455 2.8514(7) ?
    U1 P1 17 2.8514(7) ?
    U1 P1 3 2.8514(7) ?
    U1 P1 1_545 2.8514(7) ?
    U1 P1 19 2.8514(7) ?
    U1 P1 3_655 2.8514(7) ?
    U1 P1 17_565 2.8514(7) ?
    U1 P1 . 2.8514(7) ?
    U1 Se1 25 2.9605(5) ?
    U1 Se1 25_445 2.9605(5) ?
    U1 Se1 25_455 2.9605(5) ?
    U1 Se1 25_545 2.9605(5) ?
    U1 Se1 . 3.0633(11) ?
    U1 U1 1_655 3.9443(4) ?
    U1 U1 1_455 3.9443(4) ?
    U1 U1 1_565 3.9443(4) ?
    U1 U1 1_545 3.9443(4) ?
    U1 U1 17 4.0858(7) ?
    P1 P1 17_565 0.520(14) ?
    P1 P1 19_565 2.421(10) ?
    P1 P1 3_655 2.421(10) ?
    P1 P1 3_665 2.8132(13) ?
    P1 P1 3 2.8132(13) ?
    P1 P1 19_465 2.8132(13) ?
    P1 P1 19 2.8132(13) ?
    P1 U1 17 2.8514(7) ?
    P1 U1 1_565 2.8514(7) ?
    P1 U1 17_565 2.8514(7) ?
    P1 P1 19_455 3.157(10) ?
    P1 P1 3_565 3.157(10) ?
    P1 P1 17_665 3.424(14) ?
loop_
    _geom_angle_atom_site_label_1
    _geom_angle_atom_site_label_2
    _geom_angle_atom_site_label_3
    _geom_angle_site_symmetry_1
    _geom_angle_site_symmetry_3
    _geom_angle
    _geom_angle_publ_flag
    P1 U1 P1 19_455 17 50.2(2) ?
    P1 U1 P1 17 3 59.116(17) ?
    P1 U1 P1 19_455 1_545 59.116(17) ?
    P1 U1 P1 3 1_545 67.2(2) ?
    P1 U1 P1 19_455 19 87.52(3) ?
    P1 U1 P1 17 19 59.116(17) ?
    P1 U1 P1 3 19 88.48(3) ?
    P1 U1 P1 1_545 19 50.2(2) ?
    P1 U1 P1 19_455 3_655 88.48(3) ?
    P1 U1 P1 17 3_655 67.2(2) ?
    P1 U1 P1 3 3_655 87.52(3) ?
    P1 U1 P1 1_545 3_655 59.116(17) ?
    P1 U1 P1 19_455 17_565 59.116(17) ?
    P1 U1 P1 17 17_565 87.52(3) ?
    P1 U1 P1 3 17_565 50.2(2) ?
    P1 U1 P1 1_545 17_565 88.48(3) ?
    P1 U1 P1 19 17_565 67.2(2) ?
    P1 U1 P1 3_655 17_565 59.116(17) ?
    P1 U1 P1 19_455 . 67.2(2) ?
    P1 U1 P1 17 . 88.48(3) ?
    P1 U1 P1 3 . 59.116(17) ?
    P1 U1 P1 1_545 . 87.52(3) ?
    P1 U1 P1 19 . 59.116(17) ?
    P1 U1 P1 3_655 . 50.2(2) ?
    P1 U1 Se1 19_455 25 139.62(13) ?
    P1 U1 Se1 17 25 139.62(13) ?
    P1 U1 Se1 3 25 129.81(13) ?
    P1 U1 Se1 1_545 25 129.81(13) ?
    P1 U1 Se1 19 25 80.81(10) ?
    P1 U1 Se1 3_655 25 73.66(10) ?
    P1 U1 Se1 17_565 25 80.81(10) ?
    P1 U1 Se1 . 25 73.66(10) ?
    P1 U1 Se1 19_455 25_445 73.66(10) ?
    P1 U1 Se1 17 25_445 73.66(10) ?
    P1 U1 Se1 3 25_445 80.81(10) ?
    P1 U1 Se1 1_545 25_445 80.81(10) ?
    P1 U1 Se1 19 25_445 129.81(13) ?
    P1 U1 Se1 3_655 25_445 139.62(13) ?
    P1 U1 Se1 17_565 25_445 129.81(13) ?
    P1 U1 Se1 . 25_445 139.62(13) ?
    Se1 U1 Se1 25 25_445 140.81(4) ?
    P1 U1 Se1 19_455 25_455 80.81(10) ?
    P1 U1 Se1 17 25_455 129.81(13) ?
    P1 U1 Se1 3 25_455 73.66(10) ?
    P1 U1 Se1 1_545 25_455 139.62(13) ?
    P1 U1 Se1 19 25_455 139.62(13) ?
    P1 U1 Se1 3_655 25_455 129.81(13) ?
    P1 U1 Se1 17_565 25_455 73.66(10) ?
    P1 U1 Se1 . 25_455 80.81(10) ?
    Se1 U1 Se1 25 25_455 83.543(13) ?
    Se1 U1 Se1 25_445 25_455 83.543(13) ?
    P1 U1 Se1 19_455 25_545 129.81(13) ?
    P1 U1 Se1 17 25_545 80.81(10) ?
    P1 U1 Se1 3 25_545 139.62(13) ?
    P1 U1 Se1 1_545 25_545 73.66(10) ?
    P1 U1 Se1 19 25_545 73.66(10) ?
    P1 U1 Se1 3_655 25_545 80.81(10) ?
    P1 U1 Se1 17_565 25_545 139.62(13) ?
    P1 U1 Se1 . 25_545 129.81(13) ?
    Se1 U1 Se1 25 25_545 83.543(13) ?
    Se1 U1 Se1 25_445 25_545 83.543(13) ?
    Se1 U1 Se1 25_455 25_545 140.81(4) ?
    P1 U1 Se1 19_455 . 135.762(15) ?
    P1 U1 Se1 17 . 135.762(15) ?
    P1 U1 Se1 3 . 135.762(15) ?
    P1 U1 Se1 1_545 . 135.762(15) ?
    P1 U1 Se1 19 . 135.762(15) ?
    P1 U1 Se1 3_655 . 135.762(15) ?
    P1 U1 Se1 17_565 . 135.762(15) ?
    P1 U1 Se1 . . 135.762(15) ?
    Se1 U1 Se1 25 . 70.41(2) ?
    Se1 U1 Se1 25_445 . 70.41(2) ?
    Se1 U1 Se1 25_455 . 70.41(2) ?
    Se1 U1 Se1 25_545 . 70.41(2) ?
    P1 U1 P1 19_455 3_545 47.14(19) ?
    P1 U1 P1 17 3_545 25.69(12) ?
    P1 U1 P1 3 3_545 57.61(9) ?
    P1 U1 P1 1_545 3_545 34.53(13) ?
    P1 U1 P1 19 3_545 84.63(11) ?
    P1 U1 P1 3_655 3_545 92.92(11) ?
    P1 U1 P1 17_565 3_545 101.21(11) ?
    P1 U1 P1 . 3_545 105.774(19) ?
    Se1 U1 P1 25 3_545 163.21(3) ?
    Se1 U1 P1 25_445 3_545 48.49(3) ?
    Se1 U1 P1 25_455 3_545 113.11(3) ?
    Se1 U1 P1 25_545 3_545 84.38(5) ?
    Se1 U1 P1 . 3_545 116.05(3) ?
    Se1 U1 P1 25 1_445 163.21(3) ?
    Se1 U1 P1 25_445 1_445 48.49(2) ?
    Se1 U1 P1 25_455 1_445 84.38(5) ?
    Se1 U1 P1 25_545 1_445 113.11(3) ?
    Se1 U1 P1 . 1_445 116.05(3) ?
    U1 Se1 U1 25 25_445 140.82(4) ?
    U1 Se1 U1 25 25_455 83.544(13) ?
    U1 Se1 U1 25_445 25_455 83.544(13) ?
    U1 Se1 U1 25 25_545 83.544(13) ?
    U1 Se1 U1 25_445 25_545 83.544(13) ?
    U1 Se1 U1 25_455 25_545 140.82(4) ?
    U1 Se1 U1 25 . 109.59(2) ?
    U1 Se1 U1 25_445 . 109.59(2) ?
    U1 Se1 U1 25_455 . 109.59(2) ?
    U1 Se1 U1 25_545 . 109.59(2) ?
    U1 P1 U1 1_665 17_455 176.41(10) ?
    U1 P1 U1 1_655 17_455 131.945(10) ?
    U1 P1 U1 17_665 17_455 130.116(13) ?
    U1 P1 U1 17_655 17_455 108.344(10) ?
data_global
_journal_date_recd_electronic     2011-11-09
_journal_date_accepted     2011-11-21
_journal_name_full     'Acta Crystallographica, Section E'
_journal_year     2011
_journal_volume     67
_journal_issue     12
_journal_page_first     i75
_journal_page_last     i75
_journal_paper_category     QI
_journal_paper_doi     10.1107/S1600536811049592
_journal_coeditor_code     WM2560
_publ_contact_author_name     'James A. Ibers'
_publ_contact_author_address
;
Department of Chemistry
Northwestern University
2145 Sheridan Rd.
Evanston, IL 60208-3113
USA
;
_publ_contact_author_email     'ibers@chem.northwestern.edu'
_publ_contact_author_fax     '847-491-2976'
_publ_contact_author_phone     '847-491-5449'
_publ_section_title
;
The \b-polymorph of uranium phosphide selenide
;
loop_
    _publ_author_name
    _publ_author_footnote
    _publ_author_address
    'Oh, George N.' .
;
Department of Chemistry
Northwestern University
2145 Sheridan Rd.
Evanston, IL 60208-3113
USA
;
    'Ibers, James A.' .
;
Department of Chemistry
Northwestern University
2145 Sheridan Rd.
Evanston, IL 60208-3113
USA
;
