# Supplementary material for: The β-polymorph of uranium phosphide selenide
Source: Acta Crystallogr Sect E Struct Rep Online. 2011 Nov 30;67(Pt 12):i75. doi: 10.1107/S1600536811049592 (PMC3238582; doi:10.1107/S1600536811049592)
Supplement: Supplementary file 2 [file e-67-00i75-Isup2.hkl]

# 
# h,k,l, Fc-squared, Fo-squared, sigma(Fo-squared) and status flag 
# 
data_I
_shelx_title ' Beta-UPSe in I4/mmm' 
_shelx_refln_list_code          4 
_shelx_F_calc_maximum      369.55 
_exptl_crystal_F_000       564.00 
_reflns_d_resolution_high  0.7471 
 
loop_ 
 _symmetry_equiv_pos_as_xyz 
 'x, y, z' 
 '-x, -y, z' 
 '-y, x, z' 
 'y, -x, z' 
 '-x, y, -z' 
 'x, -y, -z' 
 'y, x, -z' 
 '-y, -x, -z' 
 'x+1/2, y+1/2, z+1/2' 
 '-x+1/2, -y+1/2, z+1/2' 
 '-y+1/2, x+1/2, z+1/2' 
 'y+1/2, -x+1/2, z+1/2' 
 '-x+1/2, y+1/2, -z+1/2' 
 'x+1/2, -y+1/2, -z+1/2' 
 'y+1/2, x+1/2, -z+1/2' 
 '-y+1/2, -x+1/2, -z+1/2' 
 '-x, -y, -z' 
 'x, y, -z' 
 'y, -x, -z' 
 '-y, x, -z' 
 'x, -y, z' 
 '-x, y, z' 
 '-y, -x, z' 
 'y, x, z' 
 '-x+1/2, -y+1/2, -z+1/2' 
 'x+1/2, y+1/2, -z+1/2' 
 'y+1/2, -x+1/2, -z+1/2' 
 '-y+1/2, x+1/2, -z+1/2' 
 'x+1/2, -y+1/2, z+1/2' 
 '-x+1/2, y+1/2, z+1/2' 
 '-y+1/2, -x+1/2, z+1/2' 
 'y+1/2, x+1/2, z+1/2' 
 
_cell_length_a     3.9443 
_cell_length_b     3.9443 
_cell_length_c    16.2836 
_cell_angle_alpha  90.000 
_cell_angle_beta   90.000 
_cell_angle_gamma  90.000 
 
_shelx_F_squared_multiplier     1.000 
 
loop_ 
 _refln_index_h 
 _refln_index_k 
 _refln_index_l 
 _refln_F_squared_calc 
 _refln_F_squared_meas 
 _refln_F_squared_sigma 
 _refln_observed_status 
   1   1   0   120492.67   109273.89   3784.81 o 
   0   2   0   136570.09   118158.02   1799.81 o 
   2   2   0    92452.82    83587.69   1835.41 o 
   1   3   0    64109.90    59052.73    569.39 o 
   3   3   0    42798.14    38942.95    594.29 o 
   0   4   0    54409.27    49541.68    824.52 o 
   2   4   0    42268.40    39165.12    422.09 o 
   1   5   0    28284.26    26427.95    327.68 o 
   0   1   1    25140.88    26351.98    285.35 o 
   1   2   1    17991.01    17532.61    115.75 o 
   0   3   1    10085.86     9866.10     88.42 o 
   2   3   1     8836.22     8538.13     57.74 o 
   1   4   1     9555.62     9240.59     73.95 o 
   3   4   1     5754.78     5422.80     51.99 o 
   0   5   1     4176.53     4091.72     58.85 o 
   0   0   2     1334.60      999.51     83.74 o 
   1   1   2    12726.14    12907.27    119.60 o 
   0   2   2     1597.98     1475.27     14.62 o 
   2   2   2     1604.38     1531.33     15.52 o 
   1   3   2     4508.42     4472.74     31.73 o 
   3   3   2     2039.71     1961.71     23.59 o 
   0   4   2     1099.02     1067.41     16.49 o 
   2   4   2     1112.32     1104.31     11.93 o 
   1   5   2     1408.18     1398.70     17.13 o 
   0   1   3     9799.68     9704.54    110.92 o 
   1   2   3     5687.82     5601.06     40.54 o 
   0   3   3     6328.21     6378.78     61.74 o 
   2   3   3     4404.55     4393.22     32.12 o 
   1   4   3     2309.47     2310.70     20.84 o 
   3   4   3     2193.35     2142.95     25.28 o 
   0   5   3     3343.10     3358.32     49.99 o 
   0   0   4    62100.89    70402.31   2386.15 o 
   1   1   4    86572.05    96928.02   1349.64 o 
   0   2   4    43744.64    45722.54    487.29 o 
   2   2   4    34161.26    35421.35    340.45 o 
   1   3   4    40813.28    41785.14    295.24 o 
   3   3   4    24072.95    24078.31    291.46 o 
   0   4   4    22193.45    22142.60    222.79 o 
   2   4   4    19274.24    19342.96    163.13 o 
   1   5   4    16931.89    16758.79    145.83 o 
   0   1   5    78861.23    89431.88   1636.96 o 
   1   2   5    49861.84    52574.44    402.45 o 
   0   3   5    42671.64    44894.60    482.42 o 
   2   3   5    31580.70    32682.94    278.26 o 
   1   4   5    21463.85    21673.36    171.16 o 
   3   4   5    15695.17    15515.92    155.73 o 
   0   5   5    18547.12    18227.44    258.64 o 
   0   0   6    15555.41    17207.94    464.75 o 
   1   1   6     1770.51     1768.80     26.05 o 
   0   2   6     8298.90     8446.55     94.23 o 
   2   2   6     5209.30     5520.88     60.08 o 
   1   3   6     1552.49     1587.20     17.22 o 
   3   3   6     1374.22     1461.46     25.52 o 
   0   4   6     2835.82     2892.75     34.12 o 
   2   4   6     1909.57     1928.93     21.85 o 
   0   1   7    41377.72    42832.01    565.86 o 
   1   2   7    31332.22    32244.51    262.95 o 
   0   3   7    20068.22    20654.95    227.98 o 
   2   3   7    17112.03    17686.33    155.98 o 
   1   4   7    16837.05    16884.21    139.13 o 
   3   4   7    10475.49    10567.02    106.58 o 
   0   5   7     8462.26     8395.24    124.42 o 
   0   0   8    33253.10    37137.84    988.15 o 
   1   1   8    11341.79    11622.21    167.56 o 
   0   2   8    21529.45    21892.70    279.60 o 
   2   2   8    15304.10    16117.47    178.47 o 
   1   3   8     8330.86     8497.36     90.63 o 
   3   3   8     6816.47     7079.63    109.93 o 
   0   4   8     9787.06    10190.63    125.89 o 
   2   4   8     7626.42     7659.28     84.68 o 
   0   1   9    34001.39    33409.39    579.52 o 
   1   2   9    26877.33    28506.21    242.29 o 
   0   3   9    17552.52    18020.34    224.03 o 
   2   3   9    15119.86    15672.53    149.09 o 
   1   4   9    14957.78    15225.62    152.11 o 
   0   0  10     6446.90     6329.48    180.16 o 
   1   1  10      370.14      356.09     12.99 o 
   0   2  10     3910.03     3762.61     56.80 o 
   2   2  10     2452.72     2547.13     38.22 o 
   1   3  10      477.35      512.85     12.96 o 
   3   3  10      518.73      567.29     16.50 o 
   0   4  10     1329.37     1361.69     24.80 o 
   2   4  10      854.76      872.87     23.33 o 
   0   1  11    45664.59    44784.70   1048.23 o 
   1   2  11    32957.15    35677.42    396.44 o 
   0   3  11    29812.43    30526.08    412.03 o 
   2   3  11    22813.31    24066.50    239.37 o 
   1   4  11    15939.09    16410.02    218.87 o 
   0   0  12    23960.52    24690.96    660.35 o 
   1   1  12    37488.54    36955.09    577.87 o 
   0   2  12    20080.12    20328.33    342.73 o 
   2   2  12    17354.37    18062.12    252.95 o 
   1   3  12    21765.77    23520.38    322.15 o 
   3   3  12    13683.87    14231.77    210.83 o 
   0   4  12    12365.03    12512.53    200.07 o 
   0   1  13     3616.42     3322.53     64.07 o 
   1   2  13     2489.54     2568.11     35.05 o 
   0   3  13     3128.15     3100.15     78.91 o 
   2   3  13     2300.19     2428.48     39.45 o 
   1   4  13     1250.40     1314.99     25.92 o 
   0   0  14      299.06      252.56     18.65 o 
   1   1  14     3630.41     3242.41    103.94 o 
   0   2  14      392.13      435.72     20.64 o 
   2   2  14      466.30      483.48     30.40 o 
   1   3  14     1659.51     1698.43     25.55 o 
   0   4  14      364.71      360.43     27.69 o 
   0   1  15     8765.11     8214.86    116.32 o 
   1   2  15     7849.45     7823.94    108.60 o 
   0   3  15     5114.51     5085.87    140.10 o 
   2   3  15     4742.52     5115.23     68.33 o 
   0   0  16    49012.53    47678.30   1444.18 o 
   1   1  16    29043.22    27828.82    492.92 o 
   0   2  16    37630.48    36727.44    815.84 o 
   2   2  16    29385.16    30125.56    643.48 o 
   1   3  16    21114.88    22071.71    397.45 o 
   0   1  17     4077.13     3927.15     67.88 o 
   1   2  17     3837.04     3564.35     60.72 o 
   0   3  17     2389.09     2520.62     69.99 o 
   0   0  18      257.06      259.41     19.07 o 
   1   1  18     2431.60     2427.59     47.67 o 
   0   2  18      330.13      376.63     23.37 o 
   2   2  18      387.96      318.65     28.14 o 
   0   1  19     2153.58     2095.91     39.35 o 
   1   2  19     1600.93     1621.84     31.14 o 
   0   0  20     9533.29     8773.36    274.66 o 
   1   1  20    15054.28    14739.20    233.12 o 
   0   2  20     8621.97     8536.17    194.47 o 
   0   1  21     9307.32     9037.85    166.05 o 
                                                 
